# Supplementary material for: Microbial Community Composition in Explanted Cystic Fibrosis and Control Donor Lungs
Source: Front Cell Infect Microbiol. 2022 Mar 16;11:764585. doi: 10.3389/fcimb.2021.764585 (PMC8966769; doi:10.3389/fcimb.2021.764585)
Supplement: Supplementary Figure 1 — Main features observed by micro-CT imaging in CF and control donor lungs. [file DataSheet_1.zip]

Archive with 14 entries (14 files):
- Figure_S1_300dpi.tif
- Figure_S2_300dpi.tif
- Figure_S3_300dpi.tif
- Figure_S4_300dpi.tif
- Figure_S5_300dpi.tif
- Figure_S6A_300dpi.tif
- Figure_S6B_300dpi.tif
- Figure_S6C_300dpi.tif
- Supplementary_File_S1.csv
- Supplementary_File_S2.csv
- Table S1 .pdf
- Table S2.pdf
- Table S6 .pdf
- Tables S3-S5.pdf
