# Supplementary material for: Microbial Community Composition in Explanted Cystic Fibrosis and Control Donor Lungs
Source: Front Cell Infect Microbiol. 2022 Mar 16;11:764585. doi: 10.3389/fcimb.2021.764585 (PMC8966769; doi:10.3389/fcimb.2021.764585)
Supplement: Supplementary Figure 1 — Main features observed by micro-CT imaging in CF and control donor lungs. [file DataSheet_1.zip › Supplementary_File_S1.csv]

SampleID	Cohort	SampleType	Patient	Age_Transplant	Gender	Time_colonoised/yr_(approx)	Height_cm	Weight_kg	Core	Slice_number	Taxa_S	Shannon_H	Evenness_e^H/S	Dominance_D	Simpson_1-D	Brillouin	Menhinick	Margalef	Equitability_J	Fisher_alpha	Berger-Parker	Chao-1	Pseudomonas	Staphylococcus	Streptococcus	Achromobacter	Stenotrophomonas	f_Bacillaceae_Unclassified_	Enhydrobacter	Rothia	Prevotella	Enterococcus	Veillonella	Acinetobacter	Paracoccus	Actinomyces	Proteus	f_Enterobacteriaceae_Unclassified_1	Corynebacterium	f_Xanthomonadaceae_Unclassified_1	f_Pseudomonadaceae_Unclassified_1	Bacillus	Neisseria	f_Gemellaceae_Unclassified_1	Ochrobactrum	o_Lactobacillales;Other;Other	f_Enterobacteriaceae_Unclassified_2	Lactococcus	Moraxella
P1.7.S.T	CF	Tissue	P1	21	F	5	153	39	31	7	28	0.4579	0.05645	0.858	0.142	0.4382	0.6261	3.552	0.1374	4.609	0.926	47.5	0.65	0.65	1.25	0	92.6	0	0	0.1	0.1	0.7	0	0.05	0	0	0.5	0.45	0	0.05	0.15	0.15	0	0	0	0	1.45	0	0
P1.4.S.T	CF	Tissue	P1	21	F	5	153	39	34	4	20	0.5318	0.0851	0.8051	0.1949	0.5172	0.4472	2.5	0.1775	3.089	0.896	27.2	0.35	0.5	2.15	0	89.6	3.25	0	0.05	0	0	0.05	0	0	0	0	0	0.05	0.05	0.1	0.85	0.05	0.1	0.1	0	0	0	0
P1.6.S.T	CF	Tissue	P1	21	F	5	153	39	35	6	73	2.77	0.2187	0.09315	0.9068	2.71	1.632	9.473	0.6457	14.87	0.1695	98.09	6.15	8.4	16.95	0.05	10.9	0	0.4	1	0.2	7.7	0.05	1.5	2.65	0.15	7.05	11.6	0.1	0.05	0.5	0.05	0	0.1	0	0.25	12.35	0.05	0
P1.2.S.T	CF	Tissue	P1	21	F	5	153	39	5	2	7	0.0294	0.1471	0.993	0.006985	0.02625	0.1565	0.7894	0.01511	0.9095	0.9965	12	0.05	0	0	0	99.65	0.1	0	0	0	0	0	0.05	0	0.05	0	0	0	0	0	0.05	0	0	0	0	0	0	0
P1.5.S.T	CF	Tissue	P1	21	F	5	153	39	6	5	4	0.0129	0.2532	0.997	0.002997	0.0114	0.08944	0.3947	0.009306	0.4799	0.9985	7	0.05	0.05	0	0	99.85	0	0	0	0	0	0	0	0	0	0	0	0	0.05	0	0	0	0	0	0	0	0	0
P1.3.S.T	CF	Tissue	P1	21	F	5	153	39	68	3	53	2.215	0.1728	0.2211	0.7789	2.168	1.185	6.841	0.5578	9.992	0.412	57.23	41.2	2.15	19.9	0.4	1	2.4	0.05	5.3	6.35	0.2	3.1	0.85	0	3.75	0	0	0.1	0.1	0.9	0.2	1.75	2.2	0.2	0.55	0	0.05	0
P2.9.S.T	CF	Tissue	P2	21	M	10.5	178	58	1	9	30	0.9688	0.08782	0.5965	0.4035	0.9461	0.6708	3.815	0.2848	5.006	0.7595	45.6	75.95	0.1	2.85	0	0	0	13.4	0.05	0.1	0	0	0.45	2.6	0.1	0	0.4	0	0	0.9	0.05	0	0	0	0	0	0	0
P2.6.S.T	CF	Tissue	P2	21	M	10.5	178	58	23	6	20	0.4065	0.07508	0.8587	0.1413	0.3929	0.4472	2.5	0.1357	3.089	0.926	53	92.6	0.35	1	0.05	0	0	2.8	0.05	0	0	0.05	0	1.2	0	0	0	0	0	1.15	0	0.05	0	0	0	0.05	0	0
P2.8.S.T	CF	Tissue	P2	21	M	10.5	178	58	39	8	30	0.8643	0.07911	0.6753	0.3247	0.8418	0.6708	3.815	0.2541	5.006	0.818	49.5	81.8	1.2	4.9	0.05	0.7	0	0	5.55	1.6	0	0.15	1.35	0.15	0.05	0	0	0	0	0.8	0	0.05	0.15	0	0.1	0	0	0
P2.2.S.T	CF	Tissue	P2	21	M	10.5	178	58	47	2	18	0.164	0.06545	0.9546	0.0454	0.1531	0.4025	2.237	0.05672	2.728	0.977	25.2	97.7	0.2	0.2	0	0.35	0.05	0	0	0	0.05	0	0.1	0	0	0	0	0.1	0	0.7	0.05	0	0	0.05	0	0	0	0
P2.8.L.T	CF	Tissue	P2	21	M	10.5	178	58	5	8	33	0.5028	0.0501	0.8408	0.1592	0.4809	0.7379	4.21	0.1438	5.614	0.9165	71.25	91.65	0.7	1.05	0	2.05	0.95	0	0.05	0	0.2	0.05	0.3	0	0.05	0	0.05	0.05	0	1.2	0.1	0.1	0	0.2	0	0	0	0
P2.3.S.T	CF	Tissue	P2	21	M	10.5	178	58	56	3	35	1.596	0.1409	0.2852	0.7148	1.567	0.7826	4.473	0.4488	6.026	0.394	61.25	39.4	30.65	18.65	0	0.1	0.1	0	0.95	1.45	0.4	2.5	0.2	0	0.65	0	0	0	0	0.75	0	0.3	0.35	0	0.25	0	0.05	0
P2.5.S.T	CF	Tissue	P2	21	M	10.5	178	58	6	5	35	1.265	0.1013	0.4553	0.5447	1.239	0.7826	4.473	0.3559	6.026	0.6385	65	2	0	3.2	63.85	0	0	21.1	0.1	0.25	0	0.4	0.15	3.2	0	0	0.25	0.05	0.05	0.05	0.05	2.15	0	0	0.05	0	0	0
P2.10.S.T	CF	Tissue	P2	21	M	10.5	178	58	82	10	8	0.08109	0.1356	0.9762	0.0238	0.07658	0.1789	0.9209	0.039	1.061	0.988	18	98.8	0.05	0.3	0	0	0.05	0	0	0	0	0	0.05	0	0	0	0	0	0	0.65	0	0	0	0	0	0	0	0
C1.2	Control	Tissue	C1	NA	NA	NA	NA	NA	103	2	97	2.84	0.1765	0.1477	0.8523	2.762	2.169	12.63	0.6209	21.31	0.3505	146.6	3.85	0.95	35.05	0	0.25	3.75	0	4.15	9	0.85	7.5	0.9	0.05	2.85	0	0.05	0.45	0.05	0.2	0.5	3.65	3.15	0.6	2.35	0	0.05	0
C1.4	Control	Tissue	C1	NA	NA	NA	NA	NA	12	4	81	2.82	0.2072	0.1266	0.8734	2.749	1.811	10.53	0.6418	16.95	0.2785	98.1	9.95	8.9	27.85	0.6	15.95	0.05	0.05	0.25	1.15	1.05	0.85	3.4	0.05	1.15	0	0	3.4	1.95	0.15	0.8	0.95	0.3	0	0.15	0	0.25	0.35
C1.6	Control	Tissue	C1	NA	NA	NA	NA	NA	18	6	50	1.716	0.1112	0.286	0.714	1.677	1.118	6.447	0.4386	9.302	0.39	78.5	2.15	1.35	34.1	0	0.2	12.7	0	0.05	0.25	0.35	0.55	2.15	0.05	0	0	0.05	0.15	0.6	0.05	1.1	0	0	0.45	0.25	0	39	0.15
C1.8	Control	Tissue	C1	NA	NA	NA	NA	NA	33	8	72	2.255	0.1324	0.2147	0.7853	2.199	1.61	9.341	0.5272	14.62	0.421	103.2	2.75	0.65	42.1	0	0	1.6	0	9.45	10.6	0.5	9.4	2.7	0.05	7.55	0	0.35	0.7	0.1	0.1	0.15	0.15	1.45	1.25	1.85	0	0	0.1
C1.5	Control	Tissue	C1	NA	NA	NA	NA	NA	52	5	64	2.631	0.217	0.1704	0.8296	2.572	1.431	8.288	0.6326	12.62	0.3745	70.6	9.25	3.95	37.45	0.1	3.2	11.8	0	1.15	0.2	1.2	1.25	3.3	1.3	2.8	0	0.15	0.1	0.05	0.2	0.95	2.35	0.1	1	1.8	0	0	2
C1.1	Control	Tissue	C1	NA	NA	NA	NA	NA	79	1	93	2.453	0.1249	0.1939	0.8061	2.379	2.08	12.1	0.5411	20.19	0.318	138.1	9.5	2.05	28.35	0.15	0	31.8	0	0.75	1.2	0.25	0.85	0.5	0.05	0.25	0	0.05	1.65	0.25	0.55	2.3	1.1	0.1	0.35	0.15	0.05	0.1	0.4
P3.8.S.T	CF	Tissue	P3	20	F	13	150	37	102	8	48	0.7745	0.0452	0.7459	0.2541	0.7415	1.073	6.183	0.2001	8.848	0.862	67	4.45	0.3	1.05	0	0.05	0.15	86.2	0.25	2.45	0	0.2	0.3	0.45	0.15	0	0.1	0.15	0.1	0.25	0	0	0	0	0.1	0	0.15	0
P3.2.S.T	CF	Tissue	P3	20	F	13	150	37	25	2	58	1.578	0.08358	0.4726	0.5274	1.531	1.297	7.499	0.3887	11.17	0.6795	71	67.95	2.3	7.4	0.15	0	6.15	0	0.4	0.8	0.05	0.2	1.55	0	0.3	0.25	0.1	1.05	0.65	0.7	0.3	1.1	0	0.15	0.15	0.1	0.3	1.4
P3.10.S.T	CF	Tissue	P3	20	F	13	150	37	33	10	25	0.2424	0.05097	0.9314	0.06863	0.2273	0.559	3.158	0.07531	4.026	0.965	40.17	96.5	0.05	0.6	0	0.2	0.35	0	0.05	0	0	0	0.25	0	0	0	0.1	0.1	0.05	0.9	0.05	0.1	0	0.1	0.05	0	0	0
P3.4.S.T	CF	Tissue	P3	20	F	13	150	37	57	4	44	0.4088	0.03421	0.8885	0.1115	0.3816	0.9839	5.657	0.108	7.955	0.9425	78.5	94.25	0.25	0.9	0.05	0.05	0	0.05	0	0	0	0	0.3	0	0.15	0	0.1	0.2	0	0.4	0	0.1	0.05	0	0	0	0	0
P3.3.S.T	CF	Tissue	P3	20	F	13	150	37	62	3	46	1.239	0.07506	0.4104	0.5896	1.207	1.029	5.92	0.3237	8.399	0.502	60.62	39.65	0.3	2.9	0	0.05	0	50.2	0.1	0.9	0.05	0	0.5	0.55	0.1	0	0.2	0.1	0.15	0.9	0	0.1	0	0	0	0	0	0
P3.4.L1.T	CF	Tissue	P3	20	F	13	150	37	64	4	49	1.614	0.1025	0.4083	0.5917	1.573	1.096	6.315	0.4146	9.074	0.6175	55.11	61.75	1.4	14.75	0	0.2	0	0	1.55	5.8	0.05	2.05	0.25	0	0.85	0	0	0.45	0.05	0.85	0	1.85	1.5	0.55	1.3	0	0.25	0.5
P3.4.L2.T	CF	Tissue	P3	20	F	13	150	37	7.2	4	11	0.08524	0.099	0.9772	0.02284	0.0791	0.246	1.316	0.03555	1.533	0.9885	32	98.85	0.2	0.35	0	0	0	0	0	0	0.05	0	0	0	0	0.05	0.05	0	0.05	0.25	0	0	0	0	0	0	0	0
P3.9.S.T	CF	Tissue	P3	20	F	13	150	37	71	9	56	1.406	0.07288	0.4092	0.5908	1.367	1.252	7.236	0.3494	10.69	0.5745	86	27.8	2.85	2.4	0	0.1	0	57.45	0.05	1	0.1	0.05	0.35	1.25	0.05	0.1	0.3	0.5	0.2	1.05	0	0.2	0	0	0.1	0.1	0	0.05
P3.6.S.T	CF	Tissue	P3	20	F	13	150	37	78	6	26	0.4932	0.06299	0.807	0.193	0.4772	0.5814	3.289	0.1514	4.218	0.896	53.2	89.6	0.1	1.9	0	0	0.05	6.05	0.1	0	0.05	0	0	0.1	0	0.05	0.1	0	0.05	1.05	0	0.05	0	0	0.05	0.05	0	0
P3.5.S.T	CF	Tissue	P3	20	F	13	150	37	83	5	50	0.7706	0.04322	0.7659	0.2341	0.7356	1.118	6.447	0.197	9.302	0.8745	67.27	87.45	0.55	1.75	0.65	0.05	0.55	0	0	0.05	0	0	1.9	0.1	0.15	0	0.05	1.4	0.3	0.7	0.05	0.25	0	0.15	0	0	0	0
P3.7.S.T	CF	Tissue	P3	20	F	13	150	37	94	7	92	2.374	0.1167	0.2089	0.7911	2.303	2.057	11.97	0.525	19.92	0.334	121.1	30.05	1.35	4.4	0.05	0.15	0.15	33.4	0.85	3.55	0.15	0.1	0.55	1.3	0.25	0.15	1.35	1	0.2	0.9	0.05	0.25	0.1	0	0.2	0.15	0.05	0
P4.5.L.T	CF	Tissue	P4	27	F	13	160	45	101	5	84	2.325	0.1217	0.2242	0.7758	2.26	1.878	10.92	0.5246	17.75	0.434	113.1	4.35	3.35	2	9.95	0.4	0	43.4	0.25	0.6	0.1	0.1	1.8	13.6	0.05	0	0.65	1.15	0.25	0.2	0.05	0.3	0	0	0.05	0	0	0
P4.4.L.T	CF	Tissue	P4	27	F	13	160	45	116	4	63	1.888	0.1049	0.268	0.732	1.842	1.409	8.157	0.4558	12.37	0.444	111.3	3	1	1.25	11.65	44.4	0.1	22.85	0.1	0.35	0.3	0.15	0.05	5.65	0.05	0.3	0.6	0.05	0.3	0.3	0.05	0	0.2	0	0	0.7	0	0
P4.3.S.T	CF	Tissue	P4	27	F	13	160	45	117	3	70	2.541	0.1812	0.1398	0.8602	2.481	1.565	9.078	0.598	14.11	0.233	91.38	20.95	0.9	2.65	0.2	0.4	0	14.25	0.35	0.95	0.15	0.05	0.4	23.3	0.3	0.4	1.15	0.3	0.25	0.3	0.15	0	0.25	0	0.1	0	0.4	0
P4.9.L.T	CF	Tissue	P4	27	F	13	160	45	43	9	51	1.699	0.1072	0.3112	0.6888	1.659	1.14	6.578	0.432	9.531	0.4895	70.13	15.85	0.9	1.5	1.3	0	0.05	48.95	0.25	0.7	0	0.25	0.15	21.3	0	0	0.45	0.25	0	0.35	0	0.15	0	0	0.05	0	0	0
P4.6.L.T	CF	Tissue	P4	27	F	13	160	45	49	6	45	1.071	0.06483	0.6236	0.3764	1.037	1.006	5.789	0.2813	8.176	0.7855	52.58	6.1	2.25	4.25	78.55	0.6	1.4	0	0.25	0.1	0	0.35	1.15	0.05	0.2	0	0	0.2	0	0.2	0.1	0.6	0	0	0	0.05	0	0.15
P4.8.S.T	CF	Tissue	P4	27	F	13	160	45	55	8	63	2.057	0.1242	0.2502	0.7498	2.006	1.409	8.157	0.4965	12.37	0.37	74.33	37	2	2	4.65	0.1	32.75	0	0.35	0.1	0	0.15	0.45	0	0.65	0	0	0.65	0.05	0.65	2.1	0.15	0	2.05	0.2	0	0	0.05
P4.7.S.T	CF	Tissue	P4	27	F	13	160	45	69	7	66	1.747	0.08689	0.3264	0.6736	1.698	1.476	8.552	0.4169	13.11	0.5095	91	24.35	0.15	3.55	0.15	0.15	0.15	50.95	0.2	2.7	0.1	0.15	1	7	0.25	0	0.05	0.55	1.35	0.45	0.1	0.15	0	0	0.15	0	0.1	0
P4.2.L.T	CF	Tissue	P4	27	F	13	160	45	83	2	71	2.942	0.267	0.08925	0.9107	2.878	1.588	9.209	0.6902	14.36	0.174	92.38	11.1	3.8	17.4	11.55	0.55	14.5	0	2.95	0.25	0.05	0.2	3.35	0	2.3	0.5	0.7	7.05	0.15	0.4	0.9	0.7	0.9	3.65	0.6	0.75	0	0.2
P5.3.S.T	CF	Tissue	P5	22	M	11.25	172	48	108	3	87	2.869	0.2025	0.1048	0.8952	2.799	1.945	11.31	0.6424	18.55	0.24	114.4	14.35	8.15	24	2.25	0.1	0.35	0.75	5.9	3.9	7.8	0.95	1.25	0.15	0.35	4.3	5.75	0.45	3.5	1	0.1	0.3	0.55	0	0.4	3.4	0.05	0
P5.4.S.T	CF	Tissue	P5	22	M	11.25	172	48	114.2	4	50	1.471	0.08709	0.4745	0.5255	1.431	1.118	6.447	0.3761	9.302	0.678	61.67	67.8	3.25	10.35	0.25	0	0	0.35	1.05	1.35	1.1	0.55	0.2	0.7	0.2	1.75	2.95	0.15	0.3	0.55	0	0.15	0.05	0	0.1	3.6	0	0
P5.2.S.T	CF	Tissue	P5	22	M	11.25	172	48	118	2	75	1.781	0.07912	0.396	0.604	1.725	1.677	9.736	0.4125	15.38	0.615	108.5	61.5	2.55	10.9	0	0	0	0.65	1	1	2.05	0.55	0.65	2.25	0.1	2.1	5.65	0.05	0.25	0.4	0	0.35	0.2	0	0.1	1.6	0	0
P5.1.S.T	CF	Tissue	P5	23	M	11.25	172	48	124	1	81	2.694	0.1826	0.1497	0.8503	2.628	1.811	10.53	0.613	16.95	0.3425	127.5	1.8	0.4	34.25	0	0.15	1.5	0.05	7.45	11	0.9	7.8	0.9	0	4.6	0	0.05	0.6	0.15	0.15	0.35	3.95	3.2	0.1	2.4	0	0	0
P5.8.S.T	CF	Tissue	P5	22	M	11.25	172	48	22	8	77	2.4	0.1432	0.2035	0.7965	2.339	1.722	9.999	0.5525	15.9	0.4125	108.1	12	1.85	41.25	0.05	0.05	0	0.3	1.85	3.5	1.85	8.65	0.75	8	2.1	1.35	2.5	0.25	0.15	0.3	0	0	0.35	0	0.8	1	0.05	0
P5.10.L.T	CF	Tissue	P5	22	M	11.25	172	48	26.2	10	76	2.596	0.1765	0.1459	0.8541	2.533	1.699	9.867	0.5995	15.64	0.28	92.15	21.85	8.2	28	0	0.15	0	0.6	1.5	4.75	7	0.95	0.8	1.45	0.7	2.7	4.5	0.15	0.05	0.6	0	0.45	0.05	0	1	4.4	0	0
P5.11.S.T	CF	Tissue	P5	22	M	11.25	172	48	37	11	93	2.845	0.1849	0.1117	0.8883	2.771	2.08	12.1	0.6276	20.19	0.2545	144.2	12	9.9	25.45	0	0.3	0	0.75	2.5	2.45	9.25	0.75	1.55	0.55	0.4	3.65	6.45	0.9	1.45	0.6	0.2	0.35	0.5	0	0.65	7.85	0.1	0
P5.9.L.T	CF	Tissue	P5	22	M	11.25	172	48	38.2	9	35	0.5183	0.04798	0.8357	0.1643	0.4945	0.7826	4.473	0.1458	6.026	0.9135	48.13	91.35	0.45	3.2	0.05	0	0	0.25	0.1	0.05	0.4	0.1	0	0.05	0	0.4	0.65	0.05	0	0.7	0.05	0.15	0	0	0.15	0.25	0.1	0
P5.6.L.T	CF	Tissue	P5	22	M	11.25	172	48	76	6	38	0.4802	0.04254	0.8536	0.1464	0.4558	0.8497	4.868	0.132	6.657	0.9235	68	92.35	0.5	2.3	0.75	0.3	0.05	0	0	0.4	0	0.15	0.7	0.05	0.15	0	0	0.1	0	0.45	0	0.05	0	0	0.05	0	0	0.1
P5.5.L.T	CF	Tissue	P5	22	M	11.25	172	48	83	5	56	1.268	0.06348	0.5834	0.4166	1.226	1.252	7.236	0.3151	10.69	0.7605	87.63	76.05	1.75	5.3	0.25	0.05	0.05	0.45	0.2	0.4	1.3	0.55	0.1	0.45	0.05	0.5	1.95	2.65	0.05	0.7	0	0.15	0	0	0.25	0.85	0.05	0
P5.7.L.T	CF	Tissue	P5	22	M	11.25	172	48	87.2	7	57	1.484	0.07736	0.5036	0.4964	1.439	1.275	7.368	0.367	10.93	0.704	80.33	3.5	70.4	6.4	0	0.05	0.05	1.2	0.2	0.75	1.45	0.35	0.35	0	0.2	1.15	3.5	0	0.1	0.2	0	0.6	0.1	0	0.25	1	0	0
P6.6.L.T	CF	Tissue	P6	22	M	9	162	42.5	12	6	23	1.191	0.143	0.4377	0.5623	1.172	0.5143	2.894	0.3798	3.645	0.611	45.5	23.8	61.1	8.5	0	0	0.05	0.05	0.45	0.6	0	0.8	0.05	0	0.75	0	0	0.1	0	1.05	0	0	0	0	0.3	0	0	0
P6.2.L.T	CF	Tissue	P6	22	M	9	162	42.5	27	2	17	0.8287	0.1347	0.6029	0.3971	0.8151	0.3801	2.105	0.2925	2.55	0.7555	27.5	17.65	75.55	1.25	0	0	0	1.3	0	0.2	0	0	0	0.05	0	0.05	0.15	0	0	0.05	0	2.45	0	0.05	0	0	0	0
P6.8.L.T	CF	Tissue	P6	22	M	9	162	42.5	45	8	15	0.898	0.1636	0.4711	0.5289	0.8866	0.3354	1.842	0.3316	2.202	0.5695	16.5	56.95	38.15	0.15	0	0	0.15	0	0.05	0	0	0	0.1	0	0	0	0	0.3	0	3.5	0.1	0	0	0	0	0	0	0
P6.3.L.T	CF	Tissue	P6	22	M	9	162	42.5	73	3	22	0.9215	0.1142	0.5494	0.4506	0.9052	0.4919	2.763	0.2981	3.458	0.7085	35.75	70.85	21.5	1.35	0	0	0	2.2	0	0.1	0.05	0	0	0	0	0.05	0.1	0	0	0.4	0	2.25	0	0	0	0	0	0
P6.5.S.T	CF	Tissue	P6	22	M	9	162	42.5	74	5	74	2.133	0.1141	0.2389	0.7611	2.076	1.655	9.604	0.4956	15.13	0.3505	149.4	4.25	35.05	33.05	0.1	0.05	0	0.25	0.4	2.7	3.2	0.25	0.95	0.05	1	4.45	2.05	0.35	0.3	0.3	0.05	0.4	0.05	0.1	0.35	0.05	0	0
P6.9.S.T	CF	Tissue	P6	22	M	9	162	42.5	76	9	66	1.675	0.08093	0.3681	0.6319	1.627	1.476	8.552	0.3999	13.11	0.5735	86.31	57.35	15.65	11.6	0	0	0	0.85	0.15	0.9	0.05	0.1	0.25	1.9	1.3	1.05	1.3	0.3	0.1	0.65	0	0.75	0.1	0	0.05	0	0.05	0
P6.7.S.T	CF	Tissue	P6	22	M	9	162	42.5	81	7	10	0.532	0.1702	0.7222	0.2778	0.5242	0.2236	1.184	0.231	1.373	0.8375	13	14.4	83.75	0.3	0	0	0	0	0	0	0	0	0.15	0	0	0	0	0.05	0	0.8	0	0	0	0	0	0	0	0
P6.4.L.T	CF	Tissue	P6	22	M	9	162	42.5	82	4	74	2.305	0.1354	0.2029	0.7971	2.246	1.655	9.604	0.5355	15.13	0.401	95.08	7.95	5.9	40.1	0	0.05	0	0.25	0.2	0.65	6.15	0.05	1.05	0	9.3	13.6	1.85	0.9	0	0.25	0	0.1	0.15	0	0.05	0.2	0.15	0
P7.4.S.T	CF	Tissue	P7	19	F	NA	158	41	15	4	26	0.7629	0.08248	0.6944	0.3056	0.7436	0.5814	3.289	0.2341	4.218	0.8285	37.25	5.5	0.1	82.85	0	0	0.65	0	6.75	0.2	0.2	0.25	0.15	0	1.8	0	0	0.05	0	0.05	0.05	0	0	0	0.25	0	0	0
P7.9.S.T	CF	Tissue	P7	19	F	NA	158	41	22	9	13	0.9356	0.1961	0.4703	0.5297	0.9249	0.2907	1.579	0.3648	1.862	0.5925	15	59.25	0.3	0.1	0	0.05	34.25	0	0	0	0	0	0	0	0	0	0	0	0	1.05	4.25	0	0	0.25	0	0	0	0
P7.3.S.T	CF	Tissue	P7	19	F	NA	158	41	3	3	3	0.02758	0.3427	0.992	0.007971	0.02613	0.06708	0.2631	0.02511	0.3463	0.996	3	99.6	0	0.05	0	0	0	0	0	0	0	0	0	0	0	0	0	0	0	0.35	0	0	0	0	0	0	0	0
P7.6.S.T	CF	Tissue	P7	19	F	NA	158	41	31	6	14	0.1239	0.08085	0.9663	0.03367	0.1155	0.313	1.71	0.04694	2.031	0.983	21	98.3	0.05	0.15	0	0	0.4	0	0	0	0	0.05	0.1	0	0	0	0	0.1	0	0.35	0.25	0	0	0	0	0	0	0
P7.11.S.T	CF	Tissue	P7	19	F	NA	158	41	62	11	48	0.5511	0.03615	0.8458	0.1542	0.5186	1.073	6.183	0.1423	8.848	0.9195	53.35	91.95	0.1	1.25	0.15	0.2	0.5	0.05	0.15	0.1	0.55	0.05	0.1	0.05	0.1	0	0	0.2	0	0.9	0.2	0	0	0.3	0	0	0	0
P7.8.L.T	CF	Tissue	P7	19	F	NA	158	41	7	8	17	0.129	0.06692	0.9654	0.03465	0.1194	0.3801	2.105	0.04553	2.55	0.9825	35.33	98.25	0.05	0.2	0	0.1	0.25	0	0	0	0	0	0	0	0	0	0	0.05	0.05	0.55	0	0	0	0.1	0	0	0	0
P7.5.L.T	CF	Tissue	P7	19	F	NA	158	41	72	5	4	0.04007	0.2602	0.9881	0.01194	0.03804	0.08944	0.3947	0.02891	0.4799	0.994	5	99.4	0.05	0.05	0	0	0	0	0	0	0	0	0	0	0	0	0	0	0	0.5	0	0	0	0	0	0	0	0
P7.2.L.T	CF	Tissue	P7	19	F	NA	158	41	79	2	4	0.02902	0.2574	0.992	0.007974	0.02711	0.08944	0.3947	0.02093	0.4799	0.996	5	99.6	0.05	0.05	0	0	0	0	0	0	0	0	0	0	0	0	0	0	0	0.3	0	0	0	0	0	0	0	0
P7.10.L.T	CF	Tissue	P7	19	F	NA	158	41	82	10	4	0.02607	0.2566	0.993	0.006981	0.0242	0.08944	0.3947	0.01881	0.4799	0.9965	5	99.65	0.05	0	0	0.05	0	0	0	0	0	0	0	0	0	0	0	0	0	0.25	0	0	0	0	0	0	0	0
P8.4.L.T	CF	Tissue	P8	33	M	13	173	60	2	4	32	0.7606	0.06686	0.6961	0.3039	0.7379	0.7155	4.078	0.2195	5.41	0.828	37.5	2.15	82.8	1.85	0.1	0	0	0.35	0	0.35	0.3	0	0.2	0	0	0.05	0.1	0.05	9.8	0	0	0.2	0	0	0	0	0	0
P8.5.S.T	CF	Tissue	P8	33	M	13	173	60	32	5	23	0.341	0.06114	0.8954	0.1046	0.3249	0.5143	2.894	0.1087	3.645	0.946	27.2	0.85	94.6	1.8	0	0	0	0.2	0	0.15	0.25	0	0.15	0	0	0.3	0.05	0	0	0	0	0.1	0	0	0.15	0	0	0
P8.7.S.T	CF	Tissue	P8	33	M	13	173	60	37	7	69	2.427	0.1642	0.1457	0.8543	2.373	1.543	8.946	0.5733	13.86	0.237	111	2.05	23.7	14.2	0.05	0.2	0	0.25	0.2	0.9	22.8	0.05	0.45	0.05	0.1	8.4	4.2	0.3	2.8	0	0.25	0.25	0.1	0	7.9	0.25	0.15	0
P8.11.S.T	CF	Tissue	P8	33	M	13	173	60	44	11	60	1.747	0.09558	0.4076	0.5924	1.697	1.342	7.762	0.4266	11.65	0.6275	66	4.25	62.75	7.35	0.2	0.1	0	0.15	0.7	0.45	5.95	0.05	0.4	0.05	0.3	4.6	1.55	0.55	1.35	0.1	0	0.3	0.25	0	0.8	0.1	0	0
P8.6.S.T	CF	Tissue	P8	33	M	13	173	60	57	6	26	0.3717	0.05578	0.8914	0.1086	0.353	0.5814	3.289	0.1141	4.218	0.944	28.5	0.65	94.4	1.1	0	0.15	0	0.15	0	0.15	0.7	0.1	0.2	0	0	0.4	0.35	0.2	0	0	0	0.1	0	0	0	0	0	0
P8.10.L.T	CF	Tissue	P8	33	M	13	173	60	67	10	70	2.352	0.15	0.1633	0.8367	2.296	1.565	9.078	0.5535	14.11	0.28	89.71	3.65	28	10.7	0.05	0	0	0.1	0.2	1.1	19.05	0.05	0.7	0	0.1	18.2	4	0.8	0.1	0.05	0.1	0.25	0	0	0.6	0.25	0	0
P8.2.L.T	CF	Tissue	P8	33	M	13	173	60	68	2	55	1.395	0.0734	0.4808	0.5192	1.355	1.23	7.104	0.3482	10.46	0.68	89.5	68	3.4	9.9	0.15	0.2	0.5	0	0.05	0.55	0.85	0	0.75	0.05	0.2	0.45	1.45	0.1	0.1	0.9	0	0.2	0.05	0	0.05	0	0	0.1
P8.8.S.T	CF	Tissue	P8	33	M	13	173	60	88	8	34	0.6466	0.05615	0.776	0.224	0.6222	0.7603	4.342	0.1834	5.819	0.879	42.25	1.1	87.9	5.55	0	0	0	0.15	0	0.5	0.3	0.1	0.2	0	0.05	0.25	0.9	0.15	0	0.05	0	0.1	0	0	0	0	0	0
P8.3.L.T	CF	Tissue	P8	33	M	13	173	60	94	3	32	0.4208	0.0476	0.8693	0.1307	0.4003	0.7155	4.078	0.1214	5.41	0.932	74.75	1.55	93.2	1.65	0	0.25	0	0.1	0.05	0.35	0.05	0	0.1	0	0.05	0.05	0.05	0	0.85	0	0	0.2	0.05	0	0.1	0	0	0
P9.5.L.T	CF	Tissue	P9	25	F	NA	153	48	118	5	42	2.113	0.197	0.2261	0.7739	2.074	0.9391	5.394	0.5654	7.517	0.4105	51	41.05	4.3	20.8	2.1	8.7	0.6	0	3.75	3.2	0	2.75	0	0	0.65	0	0	0	0.15	0.45	0	1.15	1.45	0	0	0	0	1.9
P9.8.S.T	CF	Tissue	P9	25	F	NA	153	48	13	8	32	0.4796	0.05048	0.8372	0.1628	0.4592	0.7155	4.078	0.1384	5.41	0.914	66.2	91.4	1	0.35	0	0	3.9	0	0	0.05	0.05	0.05	0.05	0.05	0	0	0	0	0	0.65	0.85	0	0.05	0	0.1	0	0	0
P9.2.L.T	CF	Tissue	P9	25	F	NA	153	48	14	2	10	0.1571	0.117	0.9489	0.05108	0.1507	0.2236	1.184	0.06821	1.373	0.974	15	97.4	0	0	0	0	1.45	0	0	0	0	0	0	0	0	0	0	0	0	0.45	0.35	0	0	0.05	0	0	0	0
P9.3.S.T	CF	Tissue	P9	25	F	NA	153	48	15	3	26	0.3185	0.05289	0.9066	0.09345	0.3015	0.5814	3.289	0.09775	4.218	0.952	32.88	95.2	0.35	0.6	0.05	1	0.6	0	0.05	0	0	0	0.1	0	0.05	0	0	0.05	0.1	0.7	0.15	0.1	0.1	0.05	0	0	0	0.05
P9.6.L.T	CF	Tissue	P9	25	F	NA	153	48	3	6	39	0.9354	0.06534	0.6189	0.3811	0.9083	0.8721	4.999	0.2553	6.87	0.775	58.13	77.5	0.45	1.15	0.1	2	13.1	0	0.05	0.1	0.05	0.1	0.25	0	0.2	0	0	0.2	0.05	0.9	2.05	0.15	0.1	0	0	0	0	0.05
P9.9.S.T	CF	Tissue	P9	25	F	NA	153	48	42	9	20	1.429	0.2088	0.2927	0.7073	1.413	0.4472	2.5	0.4771	3.089	0.4285	25.6	26.45	11.65	0.1	0	42.85	15.9	0	0	0	0	0	0.05	0	0	0	0	0	0.35	0.3	1.45	0	0	0.25	0.05	0	0	0
P9.4.S.T	CF	Tissue	P9	25	F	NA	153	48	48	4	15	0.4532	0.1049	0.8099	0.1901	0.4424	0.3354	1.842	0.1673	2.202	0.897	20	89.7	0.25	0.15	0	0.05	7.1	0	0	0	0	0	0.05	0	0.05	0	0	0.15	0	0.8	1.35	0.1	0	0	0	0	0	0
P9.7.L.T	CF	Tissue	P9	25	F	NA	153	48	52	7	8	0.1415	0.144	0.951	0.04902	0.1364	0.1789	0.9209	0.06807	1.061	0.975	9.5	97.5	0	0.15	0	1.85	0	0	0	0.05	0	0	0	0	0	0	0	0	0.1	0.25	0	0	0	0	0	0	0	0
P10.7.S1.T	CF	Tissue	P10	28	F	8	158	43	2	7	10	0.1118	0.1118	0.9673	0.03266	0.1057	0.2236	1.184	0.04853	1.373	0.9835	15	98.35	0	0.65	0	0	0	0.1	0	0	0	0.05	0	0	0	0	0	0	0.2	0.45	0	0	0	0	0	0	0	0
P10.7.S2.T	CF	Tissue	P10	28	F	8	158	43	41	7	48	1.814	0.1278	0.352	0.648	1.772	1.073	6.183	0.4686	8.848	0.5715	61	13.25	57.15	2.05	0.75	0	0	0.15	0.05	0.9	0.3	0.4	0.2	0	0.3	0	1.5	0	6.4	0.45	0	0.25	0	0	0.2	0.55	0	0
P10.6.S.T	CF	Tissue	P10	28	F	8	158	43	42	6	53	1.906	0.1269	0.2751	0.7249	1.863	1.185	6.841	0.48	9.992	0.459	91	45.9	4.35	2.8	4.85	0.75	0	0.15	0.15	0.25	0.05	0.45	0.05	0	0.1	2.1	6.8	0.85	23.2	0.6	0.25	0.3	0	0	0.05	0.15	0	0
P10.5.S.T	CF	Tissue	P10	28	F	8	158	43	56	5	20	0.6243	0.09335	0.7403	0.2597	0.6097	0.4472	2.5	0.2084	3.089	0.8555	42.5	85.55	0.1	1.85	8.85	0	0	0.15	0	0.05	0	0.45	0	0	0	0	0	0	1.3	0.7	0	0	0	0	0	0	0	0
P10.8.S.T	CF	Tissue	P10	28	F	8	158	43	6	8	16	0.2216	0.07801	0.9343	0.06571	0.2106	0.3578	1.973	0.07993	2.375	0.9665	19.33	96.65	0	0.9	0.2	0	0	0.05	0.1	0.15	0	0.05	0	0	0	0	0.25	0	0	0.75	0	0	0	0	0.15	0	0	0
P10.4.S.T	CF	Tissue	P10	28	F	8	158	43	63	4	78	2.435	0.1464	0.1914	0.8086	2.373	1.744	10.13	0.5589	16.16	0.3845	97.71	38.45	3	17.05	0.8	2.4	0.15	0	1.3	7.45	0.25	3.15	3.7	0	5.35	0	0.05	1.4	1.15	0.25	0	3.45	1.05	0.35	0.85	0	0.1	0.3
P10.9.S.T	CF	Tissue	P10	28	F	8	158	43	72	9	64	2.121	0.1303	0.2717	0.7283	2.068	1.431	8.288	0.5101	12.62	0.475	85.38	20.2	1.75	47.5	0.4	0.65	0	0	0.35	0.7	2.5	0	1.55	0	2.1	3.35	2.95	0.65	0.05	0.5	0	0	0.1	0	0.2	1	0	0
P10.3.L.T	CF	Tissue	P10	28	F	8	158	43	86	3	51	1.905	0.1318	0.2867	0.7133	1.864	1.14	6.578	0.4845	9.531	0.5015	68	11.6	0.55	6.65	0.15	0.7	50.15	0	0.95	2	0.05	0.9	0.15	0	1.05	0.05	0	0.05	0.15	0.3	2	1.25	0.6	7.3	0.25	0.05	0	0.1
C2.6	Control	Tissue	C2	NA	NA	NA	NA	NA	34	6	14	0.9047	0.1765	0.4719	0.5281	0.893	0.313	1.71	0.3428	2.031	0.5585	15.5	0.15	0.35	55.85	0	0	0.2	0	39.95	0	0.2	0	0	0	0.2	0	0	0	0	0	0.05	0	1.7	0	0.8	0	0	0
C2.7	Control	Tissue	C2	NA	NA	NA	NA	NA	76	7	32	1.746	0.1792	0.2943	0.7057	1.717	0.7155	4.078	0.5039	5.41	0.4895	32.67	0.4	0.45	19.2	0.15	0.1	48.95	0	10.6	0	0.5	0	0.1	0	0.1	0	0	0.2	0.1	0	3.25	0	3.35	2	0.45	0	0	0
C2.5	Control	Tissue	C2	NA	NA	NA	NA	NA	85	5	58	2.102	0.1411	0.2188	0.7812	2.056	1.297	7.499	0.5178	11.17	0.3995	79	10.95	2.35	39.95	0	0.2	13.6	0.1	16.15	0	0	0.45	0.1	0.05	0	0	0.05	1.05	0.05	0.45	1.2	0.05	1.65	1.75	0	0.05	0	0.7
C2.3	Control	Tissue	C2	NA	NA	NA	NA	NA	94	3	41	1.472	0.1063	0.3682	0.6318	1.441	0.9168	5.263	0.3963	7.3	0.55	58.14	3.4	6.3	55	0	0.1	5.2	0.05	24	0	0	0.05	1.1	0	0.15	0	0	0.4	0	0.25	0.3	0	0.4	0.05	0.2	0	0	0
C2.4	Control	Tissue	C2	NA	NA	NA	NA	NA	96	4	49	1.457	0.08765	0.3985	0.6015	1.421	1.096	6.315	0.3745	9.074	0.585	62.91	2	0.5	22.4	0	0	6.9	0.05	58.5	0.1	0.15	0	0.6	0	0.3	0	0	0.3	0.1	0.15	0.9	0.1	0.3	0.2	0.45	0	0	0
C2.8	Control	Tissue	C2	NA	NA	NA	NA	NA	98	8	21	0.9812	0.127	0.5008	0.4992	0.9651	0.4696	2.631	0.3223	3.273	0.6665	24.75	0.15	0.2	66.65	0	0	0.25	0	22.2	0	0.25	0.4	0.1	0.05	0.1	0	0	0.05	0	0.05	0	0	8.5	0	0.3	0	0	0
C2.9	Control	Tissue	C2	NA	NA	NA	NA	NA	99	9	27	1.348	0.1426	0.3626	0.6374	1.325	0.6037	3.421	0.409	4.413	0.476	39	1.2	0.55	47.6	0.05	0.1	7.4	0	35.95	0	0.5	0	0.45	0	0.15	0	0	0.05	0	0	0.35	0	3.1	0.3	0.7	0	0	0
P11.2.S.T	CF	Tissue	P11	26	m	17.5	173	59	1	2	10	0.07452	0.1077	0.9801	0.01988	0.06904	0.2236	1.184	0.03236	1.373	0.99	17.5	0.05	0.3	0.3	99	0.05	0	0	0	0	0	0.05	0.05	0	0	0	0	0	0	0	0	0	0	0	0	0	0	0
P11.6.S.T	CF	Tissue	P11	26	m	17.5	173	59	15	6	8	0.07048	0.1341	0.9811	0.01889	0.0657	0.1789	0.9209	0.03389	1.061	0.9905	8.333	0.2	99.05	0.15	0.1	0.1	0	0.3	0	0	0	0	0	0	0	0	0	0.05	0	0	0	0	0	0	0	0	0	0
P11.12.S.T	CF	Tissue	P11	26	m	17.5	173	59	27	12	10	0.1004	0.1106	0.9722	0.02777	0.09414	0.2236	1.184	0.0436	1.373	0.986	11.5	0.05	98.6	0.15	0.5	0.15	0	0.05	0	0.1	0	0	0	0	0	0	0	0	0.15	0	0	0	0	0	0	0	0	0
P11.1.S.T	CF	Tissue	P11	26	m	17.5	173	59	28	1	7	0.07188	0.1535	0.9792	0.02085	0.06783	0.1565	0.7894	0.03694	0.9095	0.9895	8.5	0.2	0	0.6	98.95	0	0	0	0	0.05	0	0	0	0	0	0	0	0	0	0	0	0	0	0	0	0	0	0
P11.8.S.T	CF	Tissue	P11	26	m	17.5	173	59	36	8	13	0.7517	0.1631	0.6276	0.3724	0.7414	0.2907	1.579	0.2931	1.862	0.777	14.5	6.8	13.85	0.6	77.7	0.3	0	0	0	0	0.05	0	0	0	0	0	0	0	0.1	0.1	0	0.1	0	0	0	0	0	0
P11.10.S.T	CF	Tissue	P11	26	m	17.5	173	59	37	10	10	0.1205	0.1128	0.9644	0.03559	0.1142	0.2236	1.184	0.05234	1.373	0.982	12	0.1	0.7	0.5	98.2	0.1	0	0.05	0	0	0	0.2	0	0	0	0.05	0	0	0	0	0	0	0	0	0	0	0	0
P11.9.S.T	CF	Tissue	P11	26	m	17.5	173	59	39	9	9	0.1308	0.1266	0.9567	0.04329	0.1255	0.2012	1.053	0.05954	1.215	0.978	24	0.05	1.4	0.5	97.8	0	0	0	0	0	0	0.05	0	0	0	0	0	0	0	0	0	0	0	0	0	0	0	0
P11.7.S.T	CF	Tissue	P11	26	m	17.5	173	59	46	7	15	0.1255	0.07558	0.9663	0.03367	0.1167	0.3354	1.842	0.04635	2.202	0.983	24.33	0.2	98.3	0.05	0.35	0.05	0	0.2	0	0.05	0	0	0.05	0	0	0	0	0	0	0	0	0.1	0	0	0	0	0	0
P11.11.S1.T	CF	Tissue	P11	26	m	17.5	173	59	51	11	14	0.4137	0.108	0.8158	0.1842	0.404	0.313	1.71	0.1568	2.031	0.8995	16	0.05	89.95	0.35	8.15	0.65	0	0.1	0.05	0	0.05	0.1	0	0	0	0	0	0	0	0	0	0	0	0	0	0	0	0
P11.3.L.T	CF	Tissue	P11	26	m	17.5	173	59	53	3	12	0.6044	0.1525	0.683	0.317	0.5952	0.2683	1.447	0.2432	1.697	0.8095	22	0.2	16.6	0.7	80.95	0.6	0	0	0	0.05	0	0.15	0	0	0	0.05	0	0.05	0	0	0	0	0	0	0	0	0	0
P11.11.S2.T	CF	Tissue	P11	26	m	17.5	173	59	6	11	11	0.07378	0.09787	0.9811	0.0189	0.06775	0.246	1.316	0.03077	1.533	0.9905	18.5	0.2	99.05	0.05	0.15	0.05	0	0.2	0	0	0	0	0	0	0	0	0	0.05	0	0	0	0.05	0	0	0	0	0	0
P11.4.S.T	CF	Tissue	P11	26	m	17.5	173	59	82	4	16	0.2115	0.07722	0.9363	0.06374	0.2009	0.3578	1.973	0.07627	2.375	0.9675	23	0.45	96.75	0.4	1.2	0.2	0.05	0.3	0	0.1	0	0.05	0	0	0	0	0.1	0	0	0	0	0	0	0	0	0	0	0
C3.8.1	Control	Tissue	C3	NA	NA	NA	NA	NA	1	8	37	1.979	0.1955	0.247	0.753	1.945	0.8273	4.736	0.548	6.445	0.442	44.2	44.2	5.45	18.6	3.45	8.55	0.9	0	2.4	6.3	0.1	1.7	0	0	1.3	0	0	0.15	0.1	0.95	0.05	0.5	0.1	0	1.4	0	0	0.2
C3.2	Control	Tissue	C3	NA	NA	NA	NA	NA	32	2	54	2.235	0.1731	0.2345	0.7655	2.188	1.207	6.973	0.5604	10.23	0.4555	76.67	0.75	0	45.55	0.05	0	0	0.05	6.6	9.25	1.8	8.95	0.2	0	3.75	0	0	0.15	0.05	0	0.1	3.05	2.6	0	2.35	0	0	0
C3.3	Control	Tissue	C3	NA	NA	NA	NA	NA	56	3	57	2.111	0.1449	0.2515	0.7485	2.063	1.275	7.368	0.5222	10.93	0.464	76.43	46.4	2.05	10.7	0.3	0	7.95	0.1	2.35	0.55	0	0.65	1.85	0	2.9	0	0.1	1.9	0	0.45	0.75	0.15	0.2	0.1	0.1	0.15	0	12.35
C3.6	Control	Tissue	C3	NA	NA	NA	NA	NA	65	6	78	2.275	0.1248	0.2542	0.7458	2.214	1.744	10.13	0.5223	16.16	0.482	103.2	4.75	0.45	48.2	0	0.15	0.2	0.1	3.55	7.5	0.85	9.15	0.45	0.05	3.3	0	0.1	0.1	0.45	0.4	0.05	2.9	2.6	0	1.8	0	0	0.2
C3.10	Control	Tissue	C3	NA	NA	NA	NA	NA	66	10	99	2.936	0.1904	0.1284	0.8716	2.856	2.214	12.89	0.639	21.87	0.3195	124.8	4.3	4.25	31.95	0.25	0.2	0.25	0.2	5.3	9.25	1.3	6.85	1.1	0	3.05	0	0.15	1.5	1.7	0.25	0.2	3.2	2.15	0	2	0.1	0.25	0.1
C3.7	Control	Tissue	C3	NA	NA	NA	NA	NA	7	7	44	1.887	0.15	0.2864	0.7136	1.849	0.9839	5.657	0.4987	7.955	0.4925	51.33	49.25	3.85	16.85	2.05	9.85	0.55	0	3.45	4.35	0.05	1.8	0.1	0	0.4	0	0.05	0.05	0.1	0.65	0	0.5	0.85	0.05	0.4	0	0	0.55
C3.8.2	Control	Tissue	C3	NA	NA	NA	NA	NA	72	8	44	2.13	0.1913	0.2342	0.7658	2.089	0.9839	5.657	0.5629	7.955	0.4345	53	43.45	3.95	17.55	1.4	8.9	0.5	0	1.9	2.7	0.05	3.05	0	0	0.35	0.05	0	0	0.05	0.25	1.65	0.85	0.4	0.2	0.5	0	0	1.55
C3.11	Control	Tissue	C3	NA	NA	NA	NA	NA	76	11	37	2.003	0.2003	0.2537	0.7463	1.967	0.8273	4.736	0.5547	6.445	0.4455	37.75	44.55	4.1	20.7	2.95	8.45	0.85	0	1.8	2.1	0	2.4	0.1	0	1.6	0	0	0.05	0.1	1.05	0	0.9	1.6	0	0	0	0	2.1
C3.9	Control	Tissue	C3	NA	NA	NA	NA	NA	88	9	69	2.339	0.1503	0.164	0.836	2.285	1.543	8.946	0.5524	13.86	0.2905	96.08	20.55	3.65	8.25	0.15	0.25	29.05	0.35	1.95	1.2	0.1	0.8	5.35	0	0.35	0	0	1.35	0.15	3.1	1.05	0.05	0.15	0.15	0.1	0.05	0.05	15.6
C4.12	Control	Tissue	C4	NA	NA	NA	NA	NA	1	12	44	2.16	0.1971	0.2089	0.7911	2.119	0.9839	5.657	0.5708	7.955	0.3735	46.33	37.35	5.7	23.4	0	0.6	0	0	3.8	6.7	0.85	4.3	0	0	4.8	0	0	0.3	0	0.65	0	2.35	0.65	0	1.55	0	0.45	0.1
C4.4	Control	Tissue	C4	NA	NA	NA	NA	NA	123	4	98	2.827	0.1724	0.1758	0.8242	2.745	2.191	12.76	0.6166	21.59	0.3985	115.6	5.05	1.65	39.85	0	0.05	6.4	0.1	2.3	4.15	0.7	6	0.6	0	3.35	0	0	2.45	0.4	0.9	1.35	1.95	1.35	0.5	1.75	0.05	0	0
C4.2	Control	Tissue	C4	NA	NA	NA	NA	NA	133	2	147	3.315	0.1873	0.09369	0.9063	3.201	3.287	19.21	0.6644	36.57	0.2345	172.2	13.9	2.15	0.9	0	0.2	23.45	0	0	0	0.05	0	1.95	0	0	0	0.2	9.8	0.15	0.45	4.5	0.1	0	5.55	0.05	0	0.05	0
C4.3	Control	Tissue	C4	NA	NA	NA	NA	NA	137	3	53	2.687	0.2771	0.1044	0.8956	2.638	1.185	6.841	0.6768	9.992	0.193	56.27	17.45	5	12.6	0.35	2.2	19.3	0	0.75	1.1	0	0.9	5.15	0	0.15	0	0	0	0.1	0.25	3.05	0.25	0.2	0	0.1	0	0	0.3
C4.9	Control	Tissue	C4	NA	NA	NA	NA	NA	17	9	67	1.384	0.05959	0.5415	0.4585	1.334	1.498	8.683	0.3293	13.36	0.7285	90.1	1.3	72.85	2.1	0	0	0.25	0	0.35	0.4	0.4	0.2	0.25	0	0.35	0	0	9.7	0	0.1	0.7	0.1	0.05	0	0.5	0.05	0	0.15
C4.11	Control	Tissue	C4	NA	NA	NA	NA	NA	29	11	58	2.936	0.325	0.09302	0.907	2.879	1.297	7.499	0.7232	11.17	0.205	64.88	20.5	8.7	16.55	0.65	3.05	2.85	0.05	1.05	2.15	2.1	0.5	1.25	0	1.3	0	0.1	0.55	0	0.6	4.7	0.25	0.65	0.75	0.05	0.1	0	0
C4.10	Control	Tissue	C4	NA	NA	NA	NA	NA	3	10	111	3.025	0.1856	0.1227	0.8773	2.935	2.482	14.47	0.6423	25.33	0.294	140.3	4.8	15.25	4.65	0	0.1	0.75	0.15	0.2	0.2	0.1	0.2	29.4	0	0.7	0.05	0.05	4.6	0.95	0.75	2.9	0.1	0.45	0.25	0.1	0	0.3	0
C4.8	Control	Tissue	C4	NA	NA	NA	NA	NA	35	8	55	1.601	0.09017	0.3605	0.6395	1.561	1.23	7.104	0.3996	10.46	0.558	92.5	0.55	55.8	0.8	0	0.25	18.4	0.05	0	0.05	0.05	0.05	0.25	0	0.15	0	0.05	3.15	0.1	0.05	1.4	0	0.05	11.65	0	0	0	0
C4.13	Control	Tissue	C4	NA	NA	NA	NA	NA	6	13	88	2.04	0.08736	0.3193	0.6807	1.974	1.968	11.45	0.4556	18.82	0.5395	139	14.7	1.65	5.3	0.05	0.2	53.95	0	0.75	1.4	0.05	0.15	3.2	0	0.05	0	0	1.05	0	0.3	3.8	0.05	0.15	0.4	0.05	0	0	0
C4.7	Control	Tissue	C4	NA	NA	NA	NA	NA	72	7	34	1.677	0.1573	0.2408	0.7592	1.651	0.7603	4.342	0.4755	5.819	0.3475	58	25.05	9.85	0.3	0.15	34.75	21.35	0	0.05	0	0	0.05	0.05	0	0.05	0	0.1	0	0.25	0.4	2.1	0.05	0	3.9	0.1	0	0	0
C4.6	Control	Tissue	C4	NA	NA	NA	NA	NA	91	6	85	3.509	0.393	0.04594	0.9541	3.428	1.901	11.05	0.7898	18.01	0.1185	98.6	3.85	5.85	7.3	0.5	0.25	11.85	0.2	1.7	0	2.4	0.9	1.55	0	1.8	0	0.05	2.2	0.05	1.4	4.95	0	0	3.85	0.9	0	0	0
P9.8.S.S	CF	Luminal_mucus	P9	NA	NA	NA	NA	NA	13	8	8	0.04382	0.1306	0.989	0.01096	0.03986	0.1789	0.9209	0.02107	1.061	0.9945	13	99.45	0	0.05	0.1	0.05	0.05	0	0	0	0	0	0	0	0	0	0	0	0	0.2	0	0	0	0	0.05	0	0	0
P9.2.L.S	CF	Luminal_mucus	P9	NA	NA	NA	NA	NA	14	2	2	0.02042	0.5103	0.994	0.005982	0.01951	0.04472	0.1316	0.02946	0.2193	0.997	2	99.7	0	0	0	0	0	0	0	0	0	0	0	0	0	0	0	0	0	0.3	0	0	0	0	0	0	0	0
P10.5.S.S	CF	Luminal_mucus	P10	NA	NA	NA	NA	NA	56	5	6	0.05916	0.1768	0.9831	0.0169	0.05578	0.1342	0.6578	0.03302	0.7621	0.9915	9	99.15	0	0.45	0.05	0	0	0	0	0	0	0	0	0	0	0	0	0	0	0.25	0	0	0	0	0	0	0	0
P11.2.S.S	CF	Luminal_mucus	P11	NA	NA	NA	NA	NA	1	2	5	0.06155	0.2127	0.9821	0.01789	0.05846	0.1118	0.5263	0.03824	0.6187	0.991	5	0.1	0.05	0.4	99.1	0	0	0	0	0	0	0.35	0	0	0	0	0	0	0	0	0	0	0	0	0	0	0	0
P11.12.S.S	CF	Luminal_mucus	P11	NA	NA	NA	NA	NA	27	12	14	0.8119	0.1609	0.5092	0.4908	0.8009	0.313	1.71	0.3076	2.031	0.6175	14.75	0.7	61.75	0.25	35.75	0.25	0	0.2	0	0	0	0.1	0	0	0	0	0	0.1	0.3	0	0	0.05	0	0	0.05	0	0	0
P11.1.S.S	CF	Luminal_mucus	P11	NA	NA	NA	NA	NA	28	1	8	0.144	0.1444	0.9519	0.04813	0.1387	0.1789	0.9209	0.06925	1.061	0.9755	11	1.55	0	0.45	97.55	0.05	0	0	0	0	0	0.05	0	0	0	0	0	0	0	0	0	0	0	0	0.05	0	0	0
P11.9.S.S	CF	Luminal_mucus	P11	NA	NA	NA	NA	NA	39	9	11	0.1183	0.1023	0.9654	0.03461	0.1117	0.246	1.316	0.04932	1.533	0.9825	18.5	0.4	0	0.75	98.25	0	0	0	0	0	0	0.2	0	0	0	0	0	0	0	0	0	0	0	0	0	0	0	0
P11.11.S.S	CF	Luminal_mucus	P11	NA	NA	NA	NA	NA	6	11	21	0.5304	0.08093	0.7767	0.2233	0.5166	0.4696	2.631	0.1742	3.273	0.878	25	5.3	87.8	0.1	5.45	0.1	0	0.05	0	0	0	0	0	0	0	0	0.1	0.1	0.05	0	0	0.2	0	0	0	0.05	0	0
P3.10.S.S	CF	Luminal_mucus	P3	NA	NA	NA	NA	NA	33	10	2	0.02042	0.5103	0.994	0.005982	0.01951	0.04472	0.1316	0.02946	0.2193	0.997	2	99.7	0	0	0	0	0	0	0	0	0	0	0	0	0	0	0	0	0	0.3	0	0	0	0	0	0	0	0
P3.4.L1.S	CF	Luminal_mucus	P3	NA	NA	NA	NA	NA	64	4	3	0.03038	0.3436	0.991	0.008963	0.02889	0.06708	0.2631	0.02765	0.3463	0.9955	3	99.55	0.05	0	0	0	0	0	0	0	0	0	0	0	0	0	0	0	0	0.4	0	0	0	0	0	0	0	0
P3.4.L2.S	CF	Luminal_mucus	P3	NA	NA	NA	NA	NA	7.1	4	3	0.05759	0.3531	0.9821	0.01788	0.05557	0.06708	0.2631	0.05242	0.3463	0.991	3	99.1	0	0.45	0	0	0	0	0	0	0	0	0	0	0	0	0	0	0	0.45	0	0	0	0	0	0	0	0
P4.8.S.S	CF	Luminal_mucus	P4	NA	NA	NA	NA	NA	55	8	15	0.2466	0.08531	0.9238	0.07623	0.2361	0.3354	1.842	0.09107	2.202	0.961	22.5	96.1	0.1	1.1	0.85	0.25	0	0	0.3	0.15	0.05	0.4	0	0	0.05	0	0	0	0	0.45	0	0	0.05	0	0.05	0	0	0
P5.4.S.S	CF	Luminal_mucus	P5	NA	NA	NA	NA	NA	114.1	4	3	0.07066	0.3577	0.9772	0.0228	0.06852	0.06708	0.2631	0.06432	0.3463	0.9885	3	98.85	0	0.65	0	0	0	0	0	0	0	0	0	0	0	0	0	0	0	0.5	0	0	0	0	0	0	0	0
P5.10.L.S	CF	Luminal_mucus	P5	NA	NA	NA	NA	NA	26.1	10	4	0.05979	0.2654	0.9821	0.01788	0.05718	0.08944	0.3947	0.04313	0.4799	0.991	4	99.1	0	0.5	0	0	0	0	0	0	0	0	0	0	0	0	0	0	0	0.3	0	0	0	0	0	0	0	0
P5.9.L.S	CF	Luminal_mucus	P5	NA	NA	NA	NA	NA	38.1	9	5	0.04049	0.2083	0.989	0.01096	0.03781	0.1118	0.5263	0.02516	0.6187	0.9945	6	99.45	0	0.25	0	0	0	0.05	0	0.05	0	0	0	0	0	0	0	0	0	0.2	0	0	0	0	0	0	0	0
P5.7.L.S	CF	Luminal_mucus	P5	NA	NA	NA	NA	NA	87.1	7	3	0.06288	0.355	0.9802	0.01985	0.06081	0.06708	0.2631	0.05724	0.3463	0.99	3	99	0	0.45	0	0	0	0	0	0	0	0	0	0	0	0	0	0	0	0.55	0	0	0	0	0	0	0	0
P6.6.L.S	CF	Luminal_mucus	P6	NA	NA	NA	NA	NA	12	6	6	0.0484	0.1749	0.9871	0.01295	0.04506	0.1342	0.6578	0.02701	0.7621	0.9935	6.5	99.35	0.2	0.1	0	0	0	0	0	0	0	0	0	0	0	0	0	0	0	0.25	0	0	0	0	0	0	0	0
P6.2.L.S	CF	Luminal_mucus	P6	NA	NA	NA	NA	NA	27	2	6	0.05659	0.1764	0.9841	0.01591	0.05322	0.1342	0.6578	0.03158	0.7621	0.992	9	99.2	0	0.35	0	0	0	0	0	0	0	0	0	0	0	0	0	0	0	0.3	0	0	0	0	0	0	0	0
P7.2.L.S	CF	Luminal_mucus	P7	NA	NA	NA	NA	NA	79	2	29	0.3316	0.04804	0.9009	0.09906	0.3136	0.6485	3.684	0.09847	4.807	0.949	51.67	94.9	0.6	1.3	0.1	0	0	0.05	0	0.2	0	0.1	0.1	0	0	0	0	0.2	0.5	0.95	0	0.05	0.05	0	0	0	0	0
P7.10.L.S	CF	Luminal_mucus	P7	NA	NA	NA	NA	NA	82	10	3	0.03578	0.3455	0.9891	0.01094	0.03424	0.06708	0.2631	0.03257	0.3463	0.9945	3	99.45	0	0	0	0	0	0	0	0	0	0	0	0	0	0	0	0	0	0.5	0	0	0	0	0	0	0	0
[truncated: 522 more columns]
